# Supplementary material for: An Intelligent Compaction Analyzer: A Versatile Platform for Real-Time Recording, Monitoring, and Analyzing of Road Material Compaction
Source: Sensors (Basel). 2023 Aug 29;23(17):7507. doi: 10.3390/s23177507 (PMC10490652; doi:10.3390/s23177507)
Supplement: Supplementary file 1 [file sensors-23-07507-s001.zip]

Archive with 1 entries (1 files):
- sensors-2487777-supplementary.pdf
